# Supplementary material for: The effect of respiratory capacity for dose sparing in left-sided breast cancer irradiation with active breathing coordinator technique
Source: Front Oncol. 2022 Oct 3;12:989220. doi: 10.3389/fonc.2022.989220 (PMC9576200; doi:10.3389/fonc.2022.989220)
Supplement: Supplementary file 1 [file Table_1.xlsx]

## Sheet: Monaco
ABC patient	PTV						Ipsilateral lung								Contralateral lung								Heart														LAD
		FB Volume (cc)	MHD (cm)	DIBH volume	MHD		FB Volume	Dmean	V20	V5	DIBH volume	Dmean	V20	V5	FB Volume	Dmean	V2	DIBH volume	Dmean	V2		FB Volume	D2	Dmean	V30	V20	V10	V5	DIBH Volume	D2	Dmean	V30	V20	V10	V5		Dmax	Dmean	V40	V30	V20		Dmax	Dmean	V40	V30	V20		FB Volume
1		859.4	0.44	895.6	0.69		1259.6	1154.6	0.1914	0.4576	1931.7	1323.1	0.2393	0.4736	1646.1	105.8	0.0385	2431.1	94.2	0.0336		648.9	4861	679.1	0.0588	0.0827	0.1367	0.2911	603.9	3538.2	439.6	0.027	0.0427	0.0724	0.1516		5354	3761.6	0.6127	0.7091	0.756		5076	2774.8	0.3479	0.5498	0.6296		534.1
2		980.6	0	1067.2	0.48		1064.1	1226.9	0.2077	0.4223	2209.4	1315.9	0.2248	0.5276	1444.5	85.5	0.0055	2515.8	92.8	0.0167		736.9	4940.5	713.7	0.0811	0.0967	0.1283	0.238	679	4527.8	573.6	0.0594	0.085	0.1271	0.1863		5245	2877.4	0.5143	0.5332	0.5505		4765.2	1564.1	0.1371	0.2512	0.3011		660.6
3		463	0.35	487.7	1.48		1085.6	1427.6	0.2648	0.4572	2156	1119.8	0.2098	0.3784	1284.7	92.6	0.025	2336.7	89.7	0.0239		534.9	3786.3	570.5	0.036	0.0647	0.1233	0.263	483	1649.3	319.9	0.0068	0.0155	0.0353	0.0961		5030.4	2469.3	0.1795	0.4361	0.6322		4065	1114.6	0.0006	0.043	0.1588		240.3
4		390.8	0.35	418.2	0.92		988.8	1475.8	0.2897	0.4749	1998.7	1347.4	0.2503	0.4757	1161.6	85.7	0.0135	2187.7	78.7	0.0141		512.8	4751.5	731.6	0.0908	0.1179	0.1567	0.2188	501.6	3482.8	378.3	0.0264	0.0406	0.0648	0.1123		5104.8	3891.9	0.6808	0.7766	0.8449		5001.1	2117.3	0.2392	0.382	0.4757		215.3
5		764.9	0.65	848.6	1.08		1579.8	1077.1	0.1728	0.469	2149	1227.8	0.2171	0.4699	1903.9	93.1	0.0362	2515.3	95.4	0.0505		578.6	1387.2	342.7	0.0045	0.0108	0.0359	0.167	510.6	1464.3	290.4	0.0087	0.0148	0.028	0.0689		3827.7	890.6	0	0.0118	0.0558		5063.3	1569.5	0.0943	0.1981	0.3045		307.5
6		603.7	0	608	0		1160.9	1470	0.2564	0.57	1865.5	1496.2	0.2737	0.575	1343.8	104	0.0516	2108.7	93.5	0.0351		549.4	4785.9	827.4	0.1019	0.1325	0.185	0.28	593.7	3532.4	438.4	0.0293	0.0493	0.0822	0.1417		5293.9	3629.4	0.5846	0.7067	0.7754		5114.4	2973.7	0.2722	0.5703	0.7645		693.1
7		427.6	0	434.8	0.47		1328.5	1718.8	0.3052	0.5869	1907	1751	0.3259	0.5923	1452.5	73.8	0.0085	2147.5	69.2	0.0066		741.2	5010.2	927.9	0.1114	0.1494	0.2549	0.3387	627.4	4528.5	545.6	0.0491	0.072	0.1398	0.2		5173.4	4190.5	0.707	0.8212	0.9263		4939.4	1982.8	0.119	0.2452	0.375		395.3
8		521.7	0.72	510.2	0.78		1544.5	1520.2	0.2903	0.4973	1885.1	1489.3	0.2842	0.4992	1803.3	84.4	0.0115	2122.8	76.7	0.01		654.8	4249.4	503.7	0.0492	0.0703	0.105	0.1673	587.4	3807.6	392.1	0.032	0.047	0.0701	0.1179		4862.6	2873.6	0.4165	0.571	0.6533		5098.1	2671.4	0.2785	0.5283	0.6529		391.4
9		1524.1	1.07	1601.7	1.39		1026.8	1230.7	0.2121	0.4788	2228.4	1325.8	0.2307	0.4954	1322.3	115	0.0504	2620.2	115.2	0		767.4	3288	551.6	0.0233	0.0414	0.0972	0.3102	668.7	2166.5	399.5	0.0112	0.0227	0.0516	0.1687		4698.6	1782	0.0466	0.1828	0.3651		4645.9	1693.1	0.0448	0.1731	0.3867		852.4
10		590.1	0.41	558.7	1.61		1346.5	1241	0.2431	0.3952	1963.4	1037.5	0.1934	0.3649	1621.8	86.2	0.0173	2267.4	85.4	0.0094		528	2017.8	284.9	0.0122	0.0202	0.0387	0.0734	528.1	737.2	228.2	0	0.0012	0.0087	0.0689		4835.1	1131.3	0.0564	0.1424	0.2239		2004.1	451.6	0	0	0.0001		740.1
11		910.8	0.91	892.9	1.27		1533.9	1330.4	0.231	0.4697	2252.9	1418	0.255	0.5689	1727.2	103.8	0.0269	2405.1	88.6	0.02		521.9	2838.2	480.7	0.0185	0.0296	0.0633	0.3041	407.1	1431.7	306.9	0.0021	0.0104	0.0351	0.1075		5125.9	2553.9	0.2758	0.424	0.5518		3666.3	1224.7	0	0.0276	0.1773		372.6
12		445.9	0.64	445	1.16		1157.1	1265.8	0.2377	0.4134	2195.2	958.7	0.1763	0.3362	1435.4	84.3	0.0174	2591.1	70.1	0.0046		482	3293.2	511.4	0.0234	0.0389	0.0753	0.3126	518.3	1935.6	280.1	0.0093	0.0191	0.0368	0.0735		5165.2	2041.4	0.2598	0.3526	0.4165		4530	1102.3	0.0155	0.0805	0.2049		570.9
13		489.7	0.54	487.9	1.24		1192.5	1255.4	0.2369	0.4314	1741.4	1227.1	0.2343	0.4267	1247.4	91.5	0.0225	1903.7	85.6	0.0098		451.3	4303.4	537.2	0.0484	0.0701	0.1077	0.1801	428.3	830.7	243.6	0.0012	0.0039	0.0123	0.0795		4992.2	2760.7	0.4441	0.5576	0.6114		3986.3	924.9	0	0.021	0.0859		309.4
14		485	0.67	519.2	0.78		898.7	1178.8	0.2182	0.3731	1319.7	1040.4	0.1881	0.3507	1197.4	90	0.0171	1542.7	81.9	0.0127		476.7	4701.4	604.9	0.0653	0.0941	0.1311	0.1916	504.4	3525.6	395.1	0.0277	0.0452	0.0775	0.1221		5247.1	3456.4	0.6078	0.6856	0.7209		5155.3	2315.5	0.2894	0.4088	0.5062		155.5
15		421.6	0.79	451.8	1		1960.1	966.4	0.1753	0.3027	2632.6	965.3	0.1758	0.3141	2057.7	68.6	0.0003	2890.5	67.4	0.0031		500.1	1493.8	229.7	0.0096	0.0156	0.0269	0.0492	487.1	1793.7	239.8	0.0113	0.0182	0.0304	0.0541		5236.5	2468.2	0.3234	0.4155	0.5033		4733.3	1712.1	0.1521	0.2401	0.3701		252.5
16		302.1	0.44	299.2	0.86		1145.5	1079.6	0.208	0.3444	1690.7	942.3	0.1699	0.3157	1376.1	72.2	0.0066	1923.3	70.1	0.0078		513.9	1809.1	261.5	0.0073	0.0169	0.0416	0.0858	515.4	883.5	193	0.001	0.0042	0.0162	0.0478		5386.7	1874.3	0.1384	0.268	0.4047		4155.4	877.9	0.0007	0.0316	0.1131		225.2
17		452.7	0.43	487.6	0.57		1054.4	1122.8	0.19	0.45	1483.4	1099.5	0.1738	0.5265	1302.6	83.3	0.0055	1879.3	78.3	0.0139		508.5	2687.8	517	0.0177	0.0267	0.1123	0.3484	546.3	1768.5	314.7	0.0109	0.0176	0.0435	0.12		5166.9	1902.1	0.1027	0.1995	0.3217		5275.1	1192.9	0.0393	0.0867	0.1651		352.7
18		658	0	674.8	0.44		1042.4	1128.5	0.2022	0.3267	1778.9	1048.9	0.189	0.3244	1322.2	86.6	0.0194	2141.9	82.7	0.0188		520.1	5148.7	804.4	0.106	0.1274	0.1667	0.2285	490.3	4962.4	518.3	0.0492	0.0644	0.0949	0.1573		5429.5	3907.4	0.6764	0.7469	0.7966		5517.3	3004.2	0.4806	0.5347	0.5748		540.6
19		733.7	0.26	804	0.31		796.3	1105.8	0.175	0.4817	1437.6	1040.8	0.1747	0.3932	1007	82.7	0.0079	1613.2	81.2	0.0137		546.8	4573.6	611.1	0.0527	0.0767	0.1454	0.2523	559.4	4818.1	499.8	0.0499	0.0645	0.0927	0.1451		5286.8	2923	0.4718	0.5097	0.5593		5367	3596	0.631	0.6698	0.7033		527.9
20		573.2	0.89	572.2	0.83		1486.1	976.2	0.1742	0.3602	1844.3	805.4	0.1721	0.3523	1724.8	78.5	0.0061	2234.1	61.6	0.0054		518	1040.8	219.1	0.006	0.0109	0.0208	0.0444	480.3	880.4	189.1	0.0055	0.0098	0.02	0.0411		4832.6	1505.1	0.0592	0.1637	0.2902		4688.9	1733.1	0.1513	0.2457	0.3392		450.9
21		482.1	1.18	458.4	1.61		1317.1	824	0.1459	0.2767	1839.3	500.8	0.0769	0.193	1734.1	71.6	0.0066	2259.2	58.6	0.0039		525.6	803.4	197.2	0.0017	0.0048	0.0146	0.0403	578.6	317.9	117.5	0	0	0	0.0045		5122.3	2555.3	0.3422	0.4198	0.5012		1151.4	293.7	0	0	0		241.9
22		576.8	0.17	605.2	0.62		1348.9	1191.8	0.2228	0.3704	1870.9	1193.5	0.2191	0.3856	1584.7	86.1	0.0375	2018.7	83.5	0.0307		650.3	3198	424.2	0.0224	0.04	0.0897	0.1778	543.6	2192.2	329.9	0.012	0.0228	0.057	0.1346		5341.9	2331.1	0.2481	0.3798	0.5102		5370.7	1927.2	0.1986	0.2994	0.3957		517.3
23		672	0	694.2	0.56		758.7	1060.6	0.1896	0.3165	1543.3	1092.8	0.1969	0.3585	1057.7	80.1	0.0136	1954.7	81.7	0.0103		490.3	5224.4	884.9	0.1075	0.1406	0.2043	0.3014	440.9	2031.5	333.7	0.0113	0.0204	0.0509	0.1291		5424.6	3865.2	0.6902	0.7182	0.7477		5194.6	2132.7	0.1126	0.2505	0.49		181.3
24		399.2	0.44	416	0.71		1247.7	1004.5	0.1861	0.3286	1891.1	858.1	0.1517	0.3003	1437.7	76.8	0.0021	2112	71.4	0.0032		412.8	1918.7	261.3	0.0136	0.0194	0.0307	0.0555	412.4	2071.4	267.7	0.013	0.0206	0.0362	0.0692		5367.4	1864.2	0.2166	0.2987	0.3611		5256.1	1582.4	0.1386	0.2339	0.3146		255.6
25		489	0.57	535.2	1.2		1311.1	963.6	0.1764	0.2923	1765	1150.7	0.2206	0.3539	1673.5	72	0.0076	1986.9	76.5	0.0218		630.4	1332.1	243.2	0.0057	0.0119	0.028	0.0664	494.7	614.1	189.1	0	0.0005	0.0064	0.0319		5210.2	1470.1	0.0785	0.1644	0.2706		3748.6	692.1	0	0.0042	0.0401		106.6
26		511.1	0	490.2	0.87		631.6	839.8	0.157	0.2447	1336	1035.1	0.1952	0.3197	1099.8	69.1	0	1862.9	68.4	0.0001		906.3	5200.2	1049.2	0.1598	0.1859	0.2287	0.2856	800.8	4853.8	521	0.054	0.07	0.1024	0.1772		5368.7	3999.8	0.6897	0.753	0.7984		5267.1	3529.2	0.6153	0.663	0.7123		522
27		473.8	0.35	450.8	0.68		1222.2	1013.6	0.1812	0.3292	1659.8	888.1	0.1556	0.3224	1576.9	73.9	0.0107	2043	70.7	0.0099		517.1	5223.6	388.1	0.025	0.0372	0.0682	0.141	510.7	2890	337	0.0189	0.0301	0.0562	0.1235		5248.7	2382.1	0.3589	0.431	0.4813		5281.1	2596.6	0.38	0.5061	0.5688		188.9
28		1034.6	0.67	1114	0.9		1186.6	440	0.0551	0.1603	2267.3	502	0.071	0.1857	1694.7	63.2	0	2764.7	62.1	0.0004		822.2	4360.8	490.6	0.0429	0.063	0.1051	0.1912	758.2	3681.1	382.5	0.0262	0.0375	0.0624	0.1486		5334.7	2562.4	0.4007	0.4548	0.5091		5223.6	2093	0.2817	0.3538	0.4159		420.9
29		576.5	0.65	563.5	0.83		1134.4	1350.7	0.2529	0.3993	1404.9	1241.5	0.2312	0.3794	1329.8	77.4	0.012	1645.7	75.7	0.0085		611.9	4274.9	461.5	0.0382	0.0542	0.088	0.1882	638.5	3383.7	356.7	0.0241	0.0374	0.0685	0.1104		5182.7	2411.6	0.3995	0.453	0.4814		5226.5	2585.1	0.3672	0.4779	0.5532		401.4
30		544	0.51	618.5	0.92		1447.7	1111.3	0.181	0.5004	1777.2	780.8	0.1322	0.2603	1747.3	70.5	0.0068	2077.8	68.7	0.0029		550.3	2074.8	340	0.0081	0.022	0.0852	0.1314	578.8	701.3	189.9	0.0013	0.0045	0.0128	0.0318		4541.2	1589.3	0.0152	0.1003	0.3221		3632.1	932.1	0	0.0243	0.1011		271
31		358.3	0.34	369.6	0.48		1110	1070	0.191	0.346	1821.2	905.9	0.1589	0.3186	1249.2	76.9	0.007	2123.1	72.1	0.0033		455	4777.1	492.3	0.0479	0.068	0.1014	0.158	521	3104.1	312.2	0.0209	0.0311	0.0507	0.0989		5269.6	2296.7	0.3533	0.407	0.4585		5130.1	1698.6	0.1546	0.2819	0.3685		131.2
32		387.9	0.41	395.7	1.18		1255.9	1026	0.1876	0.3485	1563.9	889.1	0.1591	0.3096	1532.1	82.1	0.0309	1847.9	74.7	0.0175		457.2	3311.4	345.4	0.0229	0.0339	0.0558	0.1126	426.3	1779.6	245.9	0.0113	0.0181	0.0313	0.0627		4876.5	1584.5	0.0465	0.1646	0.3357		5073.5	1496.5	0.0791	0.1776	0.2962		81.2
33		1023.2	0.54	1030.9	1.08		1097.3	655.7	0.0961	0.2599	1519.7	750.5	0.125	0.2849	1212.9	83.1	0.0204	1609.5	77.9	0.0139		446.7	1039.4	251.5	0.0042	0.0084	0.0211	0.0703	494.1	954.2	231.7	0.0036	0.0081	0.0188	0.0553		5111	1164.7	0.0544	0.1134	0.1979		4928.1	857.8	0.025	0.0654	0.1162		635.9
34		769.9	0.46	743.6	0.84		950.3	1192	0.208	0.4575	1405.7	1274.4	0.2232	0.5195	1244.6	103.6	0.0504	1774.9	90.3	0.0342		410.5	3332.7	548.9	0.0252	0.0469	0.1315	0.3319	480.3	2048.9	332.9	0.01	0.0207	0.051	0.1226		5188.3	2392.1	0.2258	0.4205	0.5379		4982.4	1707.1	0.0444	0.193	0.3723		254.5
35		386.5	0	406	0.37		904.1	1379	0.2425	0.4395	1597.9	1357.6	0.2454	0.4553	1016.6	83.2	0.0185	1774.5	73.5	0.018		610.9	5131.1	927.9	0.1256	0.1459	0.1952	0.2976	577.5	5011.7	566.1	0.0652	0.0809	0.1086	0.1605		5309.6	3931.5	0.6995	0.7348	0.773		5312	3362.6	0.5963	0.6235	0.6545		483.5
36		615.4	0.45	641.1	0.67		971.5	1154.5	0.1998	0.4729	1494.5	1223.9	0.2017	0.5416	938.3	77.6	0.0058	1472.4	76.8	0.0092		432.3	3425	414.6	0.0249	0.0391	0.0786	0.1331	441	2638.3	372.5	0.0155	0.0318	0.0697	0.1258		4772.9	1371.5	0.0446	0.1313	0.2369		3665.9	818.2	0	0.0087	0.0624		164.1
37		332.1	0	301.3	0.67		1104.2	1249.6	0.2278	0.3589	1508.6	1000.9	0.1812	0.3136	1255	82.5	0.008	1697.4	69.6	0.0024		556.7	5150.9	660.3	0.0865	0.1006	0.1274	0.176	624.5	4736	396.8	0.0387	0.0499	0.0731	0.1187		5375.5	2665.5	0.4582	0.4928	0.5196		5303	1829.9	0.2397	0.3021	0.3677		529.2
38		452.7	0.39	453.9	1.46		1199.3	1202.9	0.2258	0.3577	1943.1	1027.5	0.1892	0.3529	1392	77.4	0.0177	2154.5	70	0.0165		553.5	4069.1	488.9	0.0392	0.0628	0.1079	0.1905	545.8	760.3	194.9	0.0014	0.0043	0.013	0.0407		5137.8	2477.4	0.2925	0.4848	0.5773		4086.3	928.5	0.0008	0.0291	0.1082		311.1
39		584.2	0	575.1	0.35		1038.2	1111.9	0.1904	0.3969	1585.5	1274.1	0.2244	0.459	1413	85.3	0.0087	2094.7	78.8	0.0114		574.1	4831.5	631	0.0682	0.0875	0.127	0.2317	601.5	4830.2	516.3	0.056	0.0703	0.0946	0.1384		5248.7	2466.8	0.4022	0.4339	0.4602		4669.2	962.7	0.0481	0.119	0.1684		200.2
40		492.8	0.51	475.4	0.91		1355.1	1240	0.2356	0.387	1868.5	1180.2	0.2266	0.3756	1746.3	84.3	0.0279	2265.3	83.5	0.0212		594.1	3597.5	425.6	0.0303	0.0515	0.088	0.1583	580.1	2303	307.9	0.009	0.0259	0.0531	0.1011		4872.3	1951.6	0.1119	0.2963	0.4819		4643.9	1929.6	0.0462	0.1744	0.4854		147.4
41		889.7	1.04	832.3	1.22		1470.2	1139.3	0.1923	0.4856	2194	1195.7	0.207	0.5061	1695.8	86.8	0.031	2436.6	90.1	0.047		547.5	1920.5	316.2	0.0079	0.0187	0.0512	0.118	519.9	1099.2	260.1	0.0008	0.0044	0.0243	0.1042		4336.5	1420.3	0.0095	0.1273	0.3403		2892.2	800.7	0	0	0.0254		541.7
42		640.9	0.39	667.4	1.04		1027	1131.4	0.1942	0.4579	2061.7	1098.9	0.1915	0.4427	1473.8	89	0.0365	2559.3	76.2	0.0253		676.8	4864.5	625.1	0.0618	0.0822	0.1363	0.2467	699.64	2955.8	343	0.0196	0.0307	0.0652	0.1373		5288.2	3704.2	0.6108	0.6758	0.7544		5183.7	2269.7	0.2937	0.3833	0.4547		418.6
43		815.9	0.46	771.3	1.2		1040.3	1062.2	0.1698	0.455	1991.7	1062.5	0.1831	0.4426	1333	82.2	0.0098	2327.5	73	0.0097		528.6	4883.7	576.7	0.0482	0.0663	0.1257	0.2267	435.5	2097	340.2	0.0071	0.0224	0.0697	0.1392		5355.6	3344.4	0.4061	0.622	0.7743		4103.8	1973.5	0.0052	0.1358	0.4759		463.5
44		647.5	0.58	657.8	0.61		1343.5	1267.1	0.2224	0.4436	2158.1	1152.7	0.2016	0.4397	1549.1	83.6	0.0036	2378.2	77.7	0.0069		526.5	4444.2	533.4	0.0455	0.0628	0.1027	0.2337	447.6	2337	331.6	0.0144	0.0235	0.0449	0.1324		5150.2	3105.5	0.5017	0.6073	0.6705		5188.6	2065.9	0.2313	0.3278	0.4067		709.6
45		193.1	0.18	174.5	0.84		1257.5	1360.2	0.2394	0.4933	1889.8	1188.5	0.2031	0.4774	1534.3	70	0.003	2225.6	60.4	0.0057		439.5	4989.7	652.3	0.078	0.0985	0.1374	0.2289	426.6	2422.2	329.3	0.0138	0.0262	0.0768	0.1553		5385.8	3544.6	0.5801	0.6568	0.7125		5151.7	2172.8	0.1759	0.3254	0.486		163.1
46		399.7	0.91	392.8	1.21		1680.7	1008.4	0.1876	0.3425	2259.7	1142.1	0.1896	0.5277	1720.9	71.9	0.0127	2376.4	68.2	0.0136		400.8	1057.7	217.6	0.0059	0.0109	0.021	0.0436	373.2	1246.7	208.7	0	0.0005	0.0313	0.065		4967.8	1397	0.0438	0.1211	0.2392		3621.7	1210.9	0	0.0054	0.0984		303.7
47		719.1	0.73	699.2	1.05		1244.3	1118.9	0.1999	0.3418	2462.1	1195	0.2063	0.4863	1526.2	76.3	0.0035	2654.7	70.7	0.0043		477.9	2774	309.3	0.0183	0.0267	0.044	0.0776	409	1019.3	235.5	0.0004	0.0029	0.021	0.0791		5118.8	1272.9	0.069	0.1345	0.224		4338.5	908.4	0.0027	0.0205	0.0844		406.9
48		416.3	0.54	430.3	1.05		1595.8	1142.3	0.2073	0.3792	1940.9	1121.8	0.2044	0.4027	1928.4	77.8	0.0182	2310.9	78	0.0283		543.5	3072.4	452.7	0.0208	0.0375	0.1177	0.2404	553.3	1527.3	291	0.0041	0.0128	0.0342	0.1312		5073.7	2107.7	0.227	0.3751	0.4686		4148.4	1221.8	0.0017	0.0792	0.2504		240.9
49		837.2	0.51	835	0.74		778.7	988.7	0.141	0.4806	1516	1010.7	0.1534	0.4699	1165.7	86	0.0154	1968.3	81.2	0.0172		610.4	4537.8	608.2	0.0504	0.0717	0.1284	0.2991	605.9	2968.2	381.9	0.0197	0.0307	0.0652	0.1468		5164	2835.1	0.4549	0.5058	0.5571		5193.5	2303.1	0.2243	0.358	0.4677		415.1
50		873.3	0.21	845.7	0.44		873.3	5162.8	0.238	0.4504	1699.1	1312	0.2298	0.4821	1244.2	85.6	0.0228	2036.9	82.3	0.0125		658.3	5145.1	784.8	0.0937	0.116	0.1607	0.2557	622	4126.7	451.9	0.0372	0.0522	0.0831	0.1461		5367.6	4146.2	0.74	0.7751	0.8054		5223.9	3204.4	0.5469	0.6391	0.6855		603.8
51		529.4	0.99	560.4	1.43		1538.5	1249.6	0.2349	0.406	2137.8	1182.2	0.2224	0.4108	1717.6	87.3	0.0429	2309.3	84.1	0.0364		418.4	3022.1	348.6	0.0203	0.0351	0.0646	0.1172	359.8	971.8	212.6	0.0014	0.007	0.0194	0.0476		5015.5	1291.8	0.0787	0.2011	0.274		4129	921.9	0.0012	0.0435	0.1453		216.3
52		655.7	0.24	622.6	0.45		1018.6	1319.3	0.2422	0.4395	1586.7	1333.2	0.2391	0.4779	1353.6	90.4	0.0269	1880.8	85.9	0.0257		501.6	4902.9	594.8	0.0595	0.0764	0.1152	0.1892	459.6	3607.4	365.5	0.0249	0.0339	0.0525	0.0982		5171.8	2470.9	0.2721	0.4345	0.5494		5005.4	1995.5	0.1325	0.2892	0.4581		269.5
53		666.8	0.5	676.9	1.05		1555.6	1363.7	0.2329	0.5859	2023.9	1233.9	0.2179	0.4663	1622.2	84.6	0.0221	2053.2	87.4	0.0268		549.7	2235.2	377.9	0.0114	0.0241	0.0929	0.1763	502.4	939.4	232	0.0022	0.0063	0.018	0.0629		4780.8	1681.8	0.0304	0.1513	0.3655		5198.2	1508	0.0601	0.1599	0.2811		251.1
54		930.3	0.42	901.6	0.52		856.7	1084.9	0.1748	0.4424	1437.2	1098	0.1858	0.4215	1219	88.5	0.0367	1813.1	83	0.0296		578.5	4750.7	598.6	0.0535	0.0745	0.1302	0.2276	618.7	3651.8	421.7	0.0291	0.0454	0.077	0.1412		5198	2937.3	0.4331	0.5452	0.6365		5044.7	2084	0.1823	0.3614	0.4909		493.7
55		725.4	0.52	712.3	0.59		991.8	1095.8	0.1778	0.493	1158.9	953.8	0.1567	0.4049	1296.6	82.7	0.0243	1512.8	78.3	0.0148		525.5	3681.1	430	0.0267	0.0417	0.0875	0.1624	558.6	2340.5	285.9	0.0156	0.0226	0.0348	0.0644		5063.5	1484.1	0.111	0.215	0.3023		4864.3	1327.1	0.0969	0.1794	0.2556		394.8
56		913.7	0.29	859.7	0.47		1137.6	1225.5	0.2123	0.4227	1772.6	1381	0.2458	0.5122	1470.6	98.1	0.021	2121.6	92.1	0.0241		523.4	5060.3	681.3	0.0732	0.0937	0.1344	0.2448	563.6	4698.4	538.2	0.0565	0.0749	0.1034	0.1544		5339.4	3481.5	0.6042	0.6171	0.6514		5340.4	2845.9	0.423	0.4994	0.5645		333.7
57		642.8	0.44	618.5	0.64		1131.6	1444.2	0.2599	0.512	1706.8	1270.5	0.2249	0.4735	1233.3	81.3	0.0048	1908.3	79.3	0.007		590.6	4999.9	578.3	0.0612	0.0777	0.1138	0.1816	545.7	2085.3	294	0.0137	0.0208	0.0396	0.0918		5307.9	2678.8	0.466	0.4806	0.5009		5158.5	1358.2	0.0722	0.1776	0.2942		207.9
58		514.5	0.17	494.4	0.82		1181	1267	0.2237	0.4435	1815.9	1124.8	0.1988	0.4097	1483.3	77.3	0.0086	2178.1	69.8	0.0058		625.1	4884	611.2	0.0593	0.0847	0.1399	0.2289	662.5	3507.4	391.2	0.0276	0.0441	0.0815	0.1315		5353.5	2721.1	0.3707	0.5285	0.5781		5123.8	2530.8	0.3165	0.5156	0.5767		405.3
59		443.4	0.5	423.5	0.64		1419.8	1188.8	0.1933	0.5299	2076.2	916.7	0.1538	0.3864	1544.3	81.5	0.0183	2217.7	79.3	0.0149		370.6	2969.7	453.2	0.0197	0.035	0.1409	0.2167	425.2	1436.6	265	0.0068	0.0131	0.0327	0.0959		5228.8	1748	0.1172	0.2124	0.3325		4876.7	1484.5	0.0342	0.1319	0.278		218.3
60		695.9	0.51	686.4	0.86		1437.8	1044	0.1627	0.4588	1715.8	1084	0.1794	0.4546	1700.4	78.2	0.0153	1982.4	75.1	0.0186		486.3	2771.7	420.1	0.0165	0.04	0.1121	0.176	486.7	1680.3	294.9	0.0061	0.0146	0.0464	0.1195		5189	1811.7	0.098	0.2657	0.4575		3463.3	998.8	0	0.0117	0.0921		327
61		759.1	0.34	784.6	0.63		905.2	1126.7	0.2079	0.3426	1690	1136	0.2001	0.4108	1221.6	85.2	0.0308	2039.9	94.5	0.0456		547.7	4650.4	564.4	0.0558	0.0772	0.115	0.18	651.2	2696.2	359.2	0.0161	0.0314	0.0603	0.1098		5369.5	2356.9	0.3941	0.4284	0.4559		5050.3	1648.5	0.0963	0.2314	0.3585		344.8
62		720.3	0.74	598.6	0.92		1481.5	1110.8	0.1811	0.4939	1973.7	968	0.1601	0.4208	1773.8	86.8	0.0381	2340	77.2	0.0204		431.8	3837.8	539.4	0.0336	0.0572	0.1398	0.26	504.7	1697.7	310.6	0.0052	0.0138	0.0636	0.1387		5187.7	2566.5	0.297	0.4574	0.5641		4575.9	1307.3	0.006	0.0559	0.2144		256.6
63		630.8	0	647.9	0.71		897.8	1182.7	0.2189	0.3725	1591.8	1312.9	0.2335	0.5012	1161	88.3	0.0314	1882.2	82.5	0.0249		456.7	4632.1	573.4	0.0404	0.0602	0.1159	0.2729	472	2084.2	319.3	0.0115	0.021	0.0429	0.107		5386.5	2029.1	0.1851	0.2971	0.4089		4931.1	1526.7	0.0586	0.1673	0.3136		242.7
64		532.9	0.81	521	1		1282.6	1251.6	0.2118	0.4856	1954.5	1052.2	0.1852	0.4053	1436.3	78.4	0.0106	2068.6	72.6	0.0125		524	4480.2	502.1	0.0456	0.0645	0.1118	0.1644	517.1	2235.2	320.5	0.0107	0.024	0.0553	0.1266		5307.7	2718.2	0.458	0.4908	0.5264		5080.7	1690.8	0.1306	0.2345	0.4132		409.7
65		1049.3	0.35	988.9	0.78		1111.5	1153.8	0.1902	0.4508	1710	1087.7	0.1798	0.4642	1248.9	93.9	0.023	1761.8	92	0.0211		500.6	4720.9	620	0.0577	0.0774	0.1191	0.2577	503.9	2159.5	327.3	0.0121	0.0219	0.0419	0.1122		5259.5	3440.3	0.5934	0.6709	0.7188		5008	1952.7	0.1675	0.3234	0.4431		477.6
66		1004.5	0.37	1045.6	0.86		1127.8	1282	0.2243	0.4772	1377.3	1381.3	0.245	0.489	1257.5	85.1	0.023	1474.4	94.4	0.0415		450.1	3661.3	413.4	0.026	0.0375	0.0685	0.1525	457.6	3100.8	359.9	0.021	0.0328	0.0545	0.0972		5142.2	1436	0.0829	0.1566	0.2357		4927.3	1157.6	0.0514	0.1219	0.2049		448.9
67		592.2	0.34	635.8	0.69		952.9	1090.3	0.1757	0.4689	1677.8	1068.3	0.179	0.422	1341.2	80	0.0159	2047.4	86	0.0319		514.7	4817	596.4	0.0529	0.0747	0.136	0.2392	510	3904.6	408.2	0.0311	0.0442	0.073	0.1307		5247.9	1924.2	0.2633	0.3109	0.3526		5301.9	2033	0.3063	0.3494	0.3778		227.5
68		529.5	0.2	580.6	0.55		1069.7	1344.9	0.2233	0.5412	1766.1	1123.1	0.1867	0.4452	1363.1	79.1	0.0042	2142.2	87.9	0.0183		502.3	4625	600.5	0.0519	0.0745	0.1305	0.2914	582.1	2727	473.1	0.0127	0.0527	0.1261	0.2375		5345.5	2632.5	0.3879	0.4509	0.5148		4454.8	1513.8	0.0049	0.059	0.2146		285.8
69		967.8	0.3	970.4	0.67		986.2	1145.7	0.1962	0.452	1615.8	1100.3	0.1877	0.4459	1258.1	85.8	0.0088	2007.1	83.1	0.0095		467.8	4188.5	592.4	0.0448	0.0711	0.1373	0.271	513	2288.4	325.2	0.0122	0.0241	0.0479	0.0971		5031.5	2343.8	0.2193	0.4461	0.5591		4956.7	1444.7	0.0385	0.1355	0.2958		377.6
70		551.9	0.37	557.2	0.71		915.3	1369.7	0.2445	0.5348	1543.7	1290.7	0.2277	0.5051	1416	90.9	0.0216	2201.9	82.8	0.0176		404.7	4892.9	650.1	0.0668	0.0853	0.1266	0.2455	485.2	4015.8	412.7	0.0319	0.0446	0.0746	0.1448		5265	2834.4	0.4746	0.505	0.5395		5181.9	2509.8	0.4071	0.4605	0.4898		258.6
71		473.4	0.35	446.7	0.74		764.1	1134.3	0.2047	0.3934	1584.9	1050.9	0.196	0.3683	930.7	74.4	0.0058	1935.8	68.3	0.0128		452.9	4365.8	517.9	0.0473	0.0695	0.1066	0.1855	445.8	3503.9	367	0.0272	0.0445	0.0762	0.1155		5180.7	2671.9	0.3807	0.4752	0.586		4544.8	1207.2	0.0271	0.1002	0.194		471.9
72		764.3	0.63	760	0.78		1201.1	1186.4	0.2002	0.4619	1787.8	1124.3	0.1966	0.4185	1537.9	89.2	0.011	2077.8	88.3	0.0142		570.2	4778.7	626.6	0.0653	0.0838	0.1247	0.2507	555.4	4156.1	410.8	0.0332	0.0455	0.0695	0.1311		5231.2	3149.4	0.5599	0.5993	0.6253		5263.6	2804.9	0.4317	0.5207	0.576		394.8
73		593	0.49	636.7	0.82		1229.6	1125.4	0.1927	0.4609	1695.3	1092.9	0.1775	0.4645	1584	82.7	0.0302	2110.9	86.2	0.041		507.9	3935.8	479.3	0.0335	0.0503	0.0945	0.2329	559.8	2892.2	388.4	0.0183	0.0432	0.0829	0.1516		5288.9	2902.9	0.4122	0.529	0.6121		5300	2273.1	0.2236	0.3724	0.5045		463.8
74		625.6	1.04	695.4	1.21		1270.5	1055.3	0.188	0.3563	1955.3	1207.9	0.2324	0.4044	1581.2	84.9	0.0264	2291.1	78.7	0.0119		355	1535.1	258.8	0.0094	0.0156	0.0306	0.0717	412.8	589	182.9	0.0001	0.0016	0.0084	0.0271		5078.2	2471.6	0.3292	0.4481	0.5311		4707.1	1851.5	0.1622	0.2466	0.3312		519.1
[truncated: 7 more columns]
