# Supplementary material for: The effect of respiratory capacity for dose sparing in left-sided breast cancer irradiation with active breathing coordinator technique
Source: Front Oncol. 2022 Oct 3;12:989220. doi: 10.3389/fonc.2022.989220 (PMC9576200; doi:10.3389/fonc.2022.989220)
Supplement: Supplementary file 2 [file Table_2.xlsx]

## Sheet: Monaco
ABC patient							Ipsilateral lung			Difference of capacity	Difference of volume of ipsilateral lung				ABC-DIBH capacity	MHD DIBH	FB capacity	MHD FB	FB				FB capacity	Dmean of heart(FB)	ABC-DIBH capacity	Dmean of heart (ABC-DIBH)			FB capacity	ABC-DIBH capacity	Difference of heart Dmean	Difference of capacity	Difference of LAD Dmean
	DIBH capacity	FB capacity	Difference of capacity				FB Volume	DIBH volume		1.38	672.1				1.74	0.69	0.36	0.44	0.72	0.5			0.36	679.1	1.74	439.6			0.255	1.05	111.3	0.795	-673
1	1.74	0.36	1.38				1259.6	1931.7		1.84	1145.3				2.1	0.48	0.26	0	0.52	0.5			0.26	713.7	2.1	573.6			0.215	1.03	114.7	0.815	1504.1
2	2.1	0.26	1.84				1064.1	2209.4		1.615	1070.4				1.89	1.48	0.275	0.35	0.55	0.5			0.275	570.5	1.89	319.9			0.15	1	228.8	0.85	1259.2
3	1.89	0.275	1.615				1085.6	2156		1.455	1009.9				1.6	0.92	0.145	0.35	0.29	0.5			0.145	731.6	1.6	378.3			0.225	1.11	254.1	0.885	502.4
4	1.6	0.145	1.455				988.8	1998.7		1.255	569.2				1.6	1.08	0.345	0.65	0.69	0.5			0.345	342.7	1.6	290.4			0.245	1.15	-6.4	0.905	281.8
5	1.6	0.345	1.255				1579.8	2149		1.265	704.6				1.55	0.2	0.285	0	0.57	0.5			0.285	827.4	1.55	438.4			0.35	1.26	215.8	0.91	344.5
6	1.55	0.285	1.265				1160.9	1865.5		1.43	578.5				1.73	0.47	0.3	0	0.6	0.5			0.3	927.9	1.73	545.6			0.135	1.1	209.8	0.965	1140.9
7	1.73	0.3	1.43				1328.5	1907		1.245	340.6				1.45	0.78	0.205	0.72	0.41	0.5			0.205	503.7	1.45	392.1			0.17	1.14	42.1	0.97	553.3
8	1.45	0.205	1.245				1544.5	1885.1		1.685	1201.6				1.9	1.39	0.215	1.07	0.43	0.5			0.215	551.6	1.9	399.5			0.235	1.21	361.8	0.975	568.9
9	1.9	0.215	1.685				1026.8	2228.4		1.425	616.9				1.7	1.21	0.275	0.41	0.55	0.5			0.275	284.9	1.7	228.2			0.235	1.21	144.1	0.975	157
10	1.7	0.275	1.425				1346.5	1963.4		1.425	719				1.7	1.27	0.275	0.91	0.55	0.5			0.275	480.7	1.7	306.9			0.28	1.26	216	0.98	685
11	1.7	0.275	1.425				1533.9	2252.9		1.85	1038.1				2.17	1.16	0.32	0.64	0.64	0.5			0.32	511.4	2.17	280.1			0.28	1.27	220	0.99	190.3
12	2.17	0.32	1.85				1157.1	2195.2		1.05	548.9				1.25	1.24	0.2	0.54	0.4	0.5			0.2	537.2	1.25	243.6			0.205	1.2	145.9	0.995	173.8
13	1.25	0.2	1.05				1192.5	1741.4		0.965	421				1.1	0.78	0.135	0.67	0.27	0.5			0.135	604.9	1.1	395.1			0.305	1.3	150.1	0.995	657.2
14	1.1	0.135	0.965				898.7	1319.7		1.39	672.5				1.64	1	0.25	0.79	0.5	0.5			0.25	229.7	1.64	239.8			0.25	1.25	323	1	1371.8
15	1.64	0.25	1.39				1960.1	2632.6		1.11	545.2				1.35	0.86	0.24	0.44	0.48	0.5			0.24	261.5	1.35	193			0.26	1.29	53.5	1.03	278.4
16	1.35	0.24	1.11				1145.5	1690.7		1.165	429				1.43	0.57	0.265	0.43	0.53	0.5			0.265	517	1.43	314.7			0.3	1.34	237.4	1.04	324.6
17	1.43	0.265	1.165				1054.4	1483.4		1.105	736.5				1.37	0.44	0.265	0	0.53	0.5			0.265	804.4	1.37	518.3			0.2	1.25	293.6	1.05	1835.8
18	1.37	0.265	1.105				1042.4	1778.9		0.795	641.3				1.05	0.31	0.255	0.26		0.5			0.255	611.1	1.05	499.8			0.195	1.25	108.1	1.055	469.4
19	1.05	0.255	0.795				796.3	1437.6		1.14	358.2				1.31	0.83	0.17	0.89	0.34	0.5			0.17	219.1	1.31	189.1			0.235	1.29	528.2	1.055	470.6
20	1.31	0.17	1.14				1486.1	1844.3		1.16	522.2				1.37	1.61	0.21	1.18	0.42	0.5			0.21	197.2	1.37	117.5			0.19	1.25	188.2	1.06	-108.8
21	1.37	0.21	1.16				1317.1	1839.3		1.175	522				1.35	0.62	0.175	0.17	0.35	0.5			0.175	424.2	1.35	329.9			0.23	1.29	104.8	1.06	-173.5
22	1.35	0.175	1.175				1348.9	1870.9		1.39	784.6				1.62	0.56	0.23	0	0.46	0.5			0.23	884.9	1.62	333.7			0.37	1.43	54.1	1.06	778
23	1.62	0.23	1.39				758.7	1543.3		0.905	643.4				1.15	0.71	0.245	0.64	0.49	0.5			0.245	261.3	1.15	267.7			0.32	1.39	51.1	1.07	-214.5
24	1.15	0.245	0.905				1247.7	1891.1		1.06	453.9				1.43	1.2	0.37	0.57	0.74	0.5			0.37	243.2	1.43	189.1			0.145	1.22	229.3	1.075	475.4
25	1.43	0.37	1.06				1311.1	1765		1.055	704.4				1.29	0.87	0.235	0	0.47	0.5			0.235	1049.2	1.29	521			0.245	1.32	90.9	1.075	629.8
26	1.29	0.235	1.055				631.6	1336		1.07	437.6				1.39	0.68	0.32	0.35	0.64	0.5			0.32	388.1	1.39	337			0.12	1.2	99.5	1.08	88
27	1.39	0.32	1.07				1222.2	1659.8		1.055	880.7				1.25	0.9	0.195	0.67	0.39	0.5			0.195	490.6	1.25	382.5			0.185	1.27	127.4	1.085	1118.7
28	1.25	0.195	1.055				1186.6	2267.3		1.06	270.5				1.29	0.83	0.23	0.65	0.46	0.5			0.23	461.5	1.29	356.7			0.225	1.31	263.5	1.085	835.6
29	1.29	0.23	1.06				1134.4	1404.9		0.995	329.5				1.3	0.92	0.305	0.51	0.61	0.5			0.305	340	1.3	189.9			0.265	1.35	267.2	1.085	899.1
30	1.3	0.305	0.995				1447.7	1777.2		1.27	711.2				1.5	0.48	0.23	0.34	0.46	0.5			0.23	492.3	1.5	312.2			0.23	1.33	161.7	1.1	885.9
31	1.5	0.23	1.27				1110	1821.2		1.08	308				1.2	1.18	0.12	0.41	0.24	0.5			0.12	345.4	1.2	245.9			0.175	1.28	205.2	1.105	708.4
32	1.2	0.12	1.08				1255.9	1563.9		1.46	722.4				1.64	1.08	0.18	0.54	0.36	0.5			0.18	251.5	1.64	231.7			0.265	1.37	286.1	1.105	903.2
33	1.64	0.18	1.46				1097.3	1519.7		0.98	455.4				1.26	0.84	0.28	0.46	0.56	0.5			0.28	548.9	1.26	332.9			0.24	1.35	68.5	1.11	996.4					Difference of heart Dmean
34	1.26	0.28	0.98				950.3	1405.7		0.975	693.8				1.21	0.37	0.235	0	0.47	0.5			0.235	927.9	1.21	566.1			0.23	1.36	117.7	1.13	22
35	1.21	0.235	0.975				904.1	1597.9		0.97	523				1.14	0.67	0.17	0.45	0.34	0.5			0.17	414.6	1.14	372.5			0.245	1.38	143.1	1.135	635.6
36	1.14	0.17	0.97				971.5	1494.5		1.085	404.4				1.31	0.67	0.225	0	0.45	0.5			0.225	660.3	1.31	396.8			0.17	1.31	30	1.14	83.8
37	1.31	0.225	1.085				1104.2	1508.6		1.435	743.8				1.72	1.46	0.285	0.39	0.57	0.5			0.285	488.9	1.72	194.9			0.165	1.32	75.9	1.155	206.6
38	1.72	0.285	1.435				1199.3	1943.1		0.815	547.3				1.03	0.35	0.215	0	0.43	0.5			0.215	631	1.03	516.3			0.21	1.37	79.7	1.16	8
39	1.03	0.215	0.815				1038.2	1585.5		1.13	513.4				1.36	0.91	0.23	0.51	0.46	0.5			0.23	425.6	1.36	307.9			0.265	1.43	202.3	1.165	709.2
40	1.36	0.23	1.13				1355.1	1868.5		1.34	723.8				1.61	1.22	0.27	1.04	0.54	0.5			0.27	316.2	1.61	260.1			0.175	1.35	94.3	1.175	403.9
41	1.61	0.27	1.34				1470.2	2194		1.45	1034.7				1.69	1.04	0.24	0.39	0.48	0.5			0.24	625.1	1.69	343			0.235	1.42	125.2	1.185	812.9
42	1.69	0.24	1.45				1027	2061.7		1.425	951.4				1.65	1.2	0.225	0.46	0.45	0.5			0.225	576.7	1.65	340.2			0.24	1.44	292.7	1.2	1487.6
43	1.65	0.225	1.425				1040.3	1991.7		1.485	814.6				1.73	0.61	0.245	0.58	0.49	0.5			0.245	533.4	1.73	331.6			0.25	1.46	284.3	1.21	1320.6
44	1.73	0.245	1.485				1343.5	2158.1		1	632.3				1.25	0.84	0.25	0.18	0.5	0.5			0.25	652.3	1.25	329.3			0.185	1.4	181.6	1.215	1027.4
45	1.25	0.25	1				1257.5	1889.8		1.225	579				1.47	1.06	0.245	0.91	0.49	0.5			0.245	217.6	1.47	208.7			0.245	1.47	8.9	1.225	186.1
46	1.47	0.245	1.225				1680.7	2259.7		1.51	1217.8				1.69	1.05	0.18	0.73	0.36	0.5			0.18	309.3	1.69	235.5			0.27	1.51	188.2	1.24	263.5
47	1.69	0.18	1.51				1244.3	2462.1		1.1	345.1				1.33	1.05	0.23	0.54	0.46	0.5			0.23	452.7	1.33	291			0.205	1.45	111.6	1.245	202.2
48	1.33	0.23	1.1				1595.8	1940.9		1.415	737.3				1.65	0.74	0.235	0.51	0.47	0.5			0.235	608.2	1.65	381.9			0.345	1.6	52.3	1.255	-678.9
49	1.65	0.235	1.415				778.7	1516		1.285	825.8				1.66	0.44	0.375	0.21	0.75	0.5			0.375	784.8	1.66	451.9			0.285	1.55	389	1.265	655.7
50	1.66	0.375	1.285				873.3	1699.1		1.29	599.3				1.57	1.43	0.28	0.99	0.56	0.5			0.28	348.6	1.57	212.6			0.23	1.5	180.1	1.27	598.1
51	1.57	0.28	1.29				1538.5	2137.8		1.075	568.1				1.22	0.45	0.145	0.24	0.29	0.5			0.145	594.8	1.22	365.5			0.375	1.66	332.9	1.285	941.8
52	1.22	0.145	1.075				1018.6	1586.7		0.995	468.3				1.2	1.05	0.205	0.5	0.41	0.5			0.205	377.9	1.2	232			0.2	1.49	176.9	1.29	853.3
53	1.2	0.205	0.995				1555.6	2023.9		1.29	580.5				1.49	0.52	0.2	0.42	0.4	0.5			0.2	598.6	1.49	421.7			0.28	1.57	136	1.29	369.9
54	1.49	0.2	1.29				856.7	1437.2		0.975	167.1				1.21	0.59	0.235	0.52	0.47	0.5			0.235	430	1.21	285.9			0.27	1.61	56.1	1.34	619.6
55	1.21	0.235	0.975				991.8	1158.9		1.135	635				1.38	0.47	0.245	0.29	0.49	0.5			0.245	681.3	1.38	538.2			0.245	1.59	150.9	1.345	1464.7
56	1.38	0.245	1.135				1137.6	1772.6		1.21	575.2				1.46	0.64	0.25	0.44	0.5	0.5			0.25	578.3	1.46	294			0.36	1.74	239.5	1.38	986.8
57	1.46	0.25	1.21				1131.6	1706.8		0.99	634.9				1.27	0.82	0.28	0.17	0.56	0.5			0.28	611.2	1.27	391.2			0.25	1.64	-10.1	1.39	329.8
58	1.27	0.28	0.99				1181	1815.9		1.24	656.4				1.51	0.64	0.27	0.5	0.54	0.5			0.27	453.2	1.51	265			0.23	1.62	551.2	1.39	1732.5
59	1.51	0.27	1.24				1419.8	2076.2		1.185	278				1.42	0.86	0.235	0.51	0.47	0.5			0.235	420.1	1.42	294.9			0.235	1.65	226.3	1.415	532
60	1.42	0.235	1.185				1437.8	1715.8		1.105	784.8				1.28	0.63	0.175	0.34	0.35	0.5			0.175	564.4	1.28	359.2			0.225	1.65	236.5	1.425	1370.9
61	1.28	0.175	1.105				905.2	1690		0.85	492.2				1	0.92	0.15	0.74	0.3	0.5			0.15	539.4	1	310.6			0.275	1.7	56.7	1.425	679.7
62	1	0.15	0.85				1481.5	1973.7		0.885	694				1.11	0.71	0.225	0	0.45	0.5			0.225	573.4	1.11	319.3			0.275	1.7	173.8	1.425	1329.2
63	1.11	0.225	0.885				897.8	1591.8		1.215	671.9				1.4	1	0.185	0.8	0.37	0.5			0.185	502.1	1.4	320.5			0.3	1.73	382.3	1.43	2207.7
64	1.4	0.185	1.215				1282.6	1954.5		1.2	598.5				1.44	0.78	0.24	0.35	0.48	0.5			0.24	620	1.44	327.3			0.285	1.72	294	1.435	1548.9
65	1.44	0.24	1.2				1111.5	1710		1.03	249.5				1.29	0.66	0.26	0.37	0.52	0.5			0.26	413.4	1.29	359.9			0.24	1.69	282.1	1.45	1434.5
66	1.29	0.26	1.03				1127.8	1377.3		1.06	724.9				1.25	0.69	0.19	0.34	0.38	0.5			0.19	596.4	1.25	408.2			0.145	1.6	353.3	1.455	1774.6
67	1.25	0.19	1.06				952.9	1677.8		1.085	696.4				1.27	0.55	0.185	0.2	0.37	0.5			0.185	600.5	1.27	473.1			0.18	1.64	19.8	1.46	306.9
68	1.27	0.185	1.085				1069.7	1766.1		1.085	629.6				1.35	0.67	0.265	0.3	0.53	0.5			0.265	592.4	1.35	325.2			0.245	1.73	201.8	1.485	1039.6
69	1.35	0.265	1.085				986.2	1615.8		1.04	628.4				1.34	0.71	0.3	0.37	0.6	0.5			0.3	650.1	1.34	412.7			0.18	1.69	73.8	1.51	364.5
70	1.34	0.3	1.04				915.3	1543.7		1.345	820.8				1.59	0.74	0.245	0.35	0.49	0.5			0.245	517.9	1.59	367			0.275	1.89	250.6	1.615	1354.7
71	1.59	0.245	1.345				764.1	1584.9		0.91	586.7				1.26	0.78	0.35	0.63	0.7	0.5			0.35	626.6	1.26	410.8			0.215	1.9	152.1	1.685	88.9
72	1.26	0.35	0.91				1201.1	1787.8		1.075	465.7				1.32	0.82	0.245	0.49	0.49	0.5			0.245	479.3	1.32	388.4			0.26	2.1	140.1	1.84	1313.3
73	1.32	0.245	1.075				1229.6	1695.3		1.155	684.8				1.32	1.21	0.165	1.03	0.33	0.5			0.165	258.8	1.32	182.9			0.32	2.17	231.3	1.85	939.1
74	1.32	0.165	1.155				1270.5	1955.3
